# Supplementary material for: Novel Personalized Score Predicts Risk for Postoperative Biliary Leak in Liver Surgery—a Retrospective Database Analysis
Source: J Gastrointest Surg. 2022 Jun 17;26(10):2101–10. doi: 10.1007/s11605-022-05366-1 (PMC9568472; doi:10.1007/s11605-022-05366-1)
Supplement: Supplementary file 1 — Supplementary file1 (XLSX 11 KB) [file 11605_2022_5366_MOESM1_ESM.xlsx]

## Sheet: Tabelle1
		Biliary Leakage Probability Calculator
	Input	Age (in years)	63
		Major resection (yes: 1, no: 0)	0
		Pretreatment with FOLFOX and Cetuximab (yes: 1, no: 0)	1
		Operation time (in minutes)	100
	Output	Biliary Leakage Probability	0.1483
		Risk group	LOW RISK
